# Supplementary material for: A Virtual Microscope for Academic Medical Education: The Pate Project
Source: Interact J Med Res. 2015 May 11;4(2):e11. doi: 10.2196/ijmr.3495 (PMC4443020; doi:10.2196/ijmr.3495)
Supplement: Supplementary file 1 [file ijmr_v4i2e11_app1.zip]

Archive with 4 entries (3 files):
- survey_statistics/
- survey_statistics/data.csv
- survey_statistics/survey_statistics.Rmd
- survey_statistics/survey_statistics.html
