# Supplementary material for: A Virtual Microscope for Academic Medical Education: The Pate Project
Source: Interact J Med Res. 2015 May 11;4(2):e11. doi: 10.2196/ijmr.3495 (PMC4443020; doi:10.2196/ijmr.3495)
Supplement: Supplementary file 1 [file ijmr_v4i2e11_app1.zip › survey_statistics/data.csv]

Gender	Age	InternetAccess	InternetUsage	InternetCompetency	WSIUsage	AdvantagesForTests	Workplace	D_PC	D_Laptop	D_Phone	D_Tablet	OfflineVersion	UsabilityWSI	ImageQualityWSI	F_BackgroundInfo	F_Forum	F_Latitude	F_HAnnotations	F_PAnnotations	F_POI	F_TeachingTexts	K_MHM	K_Histoweb	K_HistonetUlm	K_Histology	K_HistonetMarburg	K_HistoWebAtlas	K_vMic	K_Pathorama	K_virtPatho	K_NeoCortex	K_AVKurs	K_Histologiekurs	K_other
1	1	2	2	4	2	1	1	0	1	0	0	1	2	2	1	0	0	1	1	1	1	1	0	0	0	0	0	0	0	0	0	0	0	0
1	1	2	3	2	2	1	1	0	1	0	0	1	2	2	0	0	1	1	1	1	1	1	0	0	0	0	0	0	0	0	0	0	0	0
0	1	1	3	2	2	1	1	0	1	0	0	1	1	3	1	0	1	1	1	1	1	1	0	0	0	0	0	0	0	0	0	0	0	0
0	1	1	4	2	2	1	3	1	1	0	0	1	2	2	1	0	1	1	1	1	1	1	0	0	0	0	0	0	0	0	0	0	0	0
0	1	1	3	2	4	1	1	1	1	0	0	1	2	3	1	0	1	1	1	1	1	1	0	0	0	0	0	0	0	0	0	0	0	0
0	1	1	2	1	4	1	3	0	1	0	0	2	2	2	1	0	0	0	1	0	0	1	0	0	0	0	0	0	0	0	0	0	0	0
0	1	1	1	2	3	1	1	1	0	0	0	1	2	2	1	0	1	1	1	1	1	1	0	0	0	0	0	0	0	0	0	0	0	0
0	1	1	3	3	2	1	1	1	1	0	0	1	1	3	1	0	1	1	1	1	1	1	0	0	0	0	0	0	0	0	0	0	0	0
1	1	1	2	3	2	1	1	0	1	0	0	2	3	2	1	0	1	1	0	1	1	1	0	1	0	0	0	0	0	0	0	0	0	0
1	1	1	2	3	3	1	1	0	0	0	0	1	2	1	1	0	1	1	0	1	1	1	0	0	0	0	0	0	0	0	0	0	0	0
1	1	3	3			1	1	0	1	0	0	2	2	4	0	0	1	1	1	1	1	1	0	0	0	0	0	0	0	0	0	0	0	0
1	1	3	3	4	5	1		1	1	0	0	2	1	2	0	1	1	1	1	1	1	1	0	0	0	0	0	0	0	0	0	0	0	0
0	1	1	3	2	3	1	1	0	1	0	0	1	4	4	1	0	1	1	1	1	1	1	0	0	0	0	0	0	0	0	0	0	0	0
0	1	1	2	1	2	1	1	0	1	0	0	1	2	2	0	0	1	1	1	1	0	1	1	0	0	0	0	0	0	0	0	0	0	0
1	1	1	2	2	3	1	1	0	1	0	0	1	2	1	0	0	1	1	1	1	1	1	0	0	0	0	0	0	0	0	0	0	0	0
0	1	1	2	2	2	1	3	0	1	0	0	2	1	1	0	0	1	0	1	1	0	1	0	0	0	0	0	0	0	0	0	0	0	0
0	1	1	3	2	2	1	1	0	1	0	0	1	2	2	0	0	1	1	1	1	1	1	0	0	0	0	0	0	0	0	0	0	0	0
1	1	1	2	2	2	1	1	0	1	0	0		3	3	0	0	1	0	1	0	0	1	0	0	0	0	0	0	0	0	0	0	0	0
1	1	1	2	2	2	1	1	0	1	0	0	1	3	2	1	0	1	1	1	1	0	1	0	0	0	0	0	0	0	0	0	0	0	0
1	1	1	2	3	5	1	1	0	1	0	0	1	3	2	1	0	1	1	1	1	1	1	1	0	0	0	0	0	0	0	0	0	0	0
0	1	1	3	3	2	1	1	0	1	0	0	2	2	2	1	0	1	1	1	1	1	1	0	0	0	0	0	0	0	0	0	0	0	0
0	1	1	2	3	2	1	1	0	1	0	0	2	2	4	1	0	1	1	1	1	1	1	0	0	0	0	0	0	0	0	0	0	0	0
0	1	1	4	3	2	1	1	1	1	0	0	1	2	2	0	0	1	1	1	1	0	1	0	0	0	0	0	0	0	0	0	0	0	0
0	1	1	4	2	1	1	3	0	1	0	0	1	2	2	1	0	1	1	0	1	0	1	0	1	0	0	0	0	0	0	0	0	0	0
1	2	1		2	2	1	1	0	1	0	0	1	2	3	0	0	1	1	1	1	0	1	0	0	0	0	0	0	0	0	0	0	0	0
0	1	1	2	2	2	1	1	1	0	0	0	2	3	1	1	0	1	1	1	1	0	1	0	0	0	0	0	0	0	0	0	0	0	0
0	1	1	3	1	2	1	1	0	1	0	1	1	1	1	1	1	1	1	1	1	1	1	0	0	0	1	0	0	0	0	0	0	0	0
1	1	1	1	5	2	1		1	1	0	0	1	2	2	1	0	1	1	1	1	1	1	0	0	0	0	0	0	0	0	0	0	0	0
0	1	1	3	1	2	1	1	0	1	0	0	1	2	1	1	0	1	1	1	1	0	1	0	0	0	0	0	0	0	0	0	0	0	0
0	1		3	4	2	1	1	0	1	0	0	1	2	2	1	0	1	1	1	1	1	1	0	0	0	0	0	0	0	0	0	0	0	0
1	1	1	2	6	3	1	1	0	1	0	0	1	3	2	1	0	1	1	1	1	1	1	0	0	0	0	0	0	0	0	0	0	0	0
0	1	1	3	1	2	1	1	1	1	0	0	2	2	1	1	0	1	0	1	1	0	1	0	0	0	0	0	0	0	0	0	0	0	0
1	1	1	4	3	2	1	1	0	1	0	0	1	3	1	1	0	1	1	1	0	1	1	0	0	0	0	0	0	0	0	0	0	0	0
1	2	1	2	2	2	1	1	0	1	0	0	1		5	0	0	1	1	1	1	0	1	0	0	0	0	0	0	0	0	0	0	0	0
0	1	1	4		2	1	1	0	1	0	0	1	2	1	1	0	1	1	1	1	1	1	0	0	0	0	0	0	0	0	0	0	0	0
0	1	3	4	2	2	1	1	0	1	0	0	1	1	4	1	0	0	1	0	0	0	1	0	0	0	0	0	0	0	0	0	0	0	0
1	1	1	1	3	2	1	1	1	1	0	0		1	2	1	0	1	1	1	1	1	1	0	0	0	0	0	0	0	0	0	0	0	0
1	1	1	3	2	5	1	3	0	1	0	0	1	3	2	1	0	1	1	1	1	1	1	0	0	0	0	0	0	0	0	0	0	0	0
	1	1	3	2	2	1	1	0	1	0	0	2	1	1	1	0	1	1	1	0	0	1	1	0	0	0	0	0	0	0	0	0	0	0
0	1	1	4	4	5	1	1	0	1	0	0	1	4	1	1	0	1	1	1	0	0	1	0	0	0	0	0	0	0	0	0	0	0	0
1	1	1	2	2		1	1	0	1	0	0	1	3	2	1	0	1	1	1	1	1	1	0	0	0	0	0	0	0	0	0	0	0	0
1	1	1	3	2	5	1	1	0	1	0	0	1	2	2	1	0	1	1	1	1	1	1	0	0	0	0	0	0	0	0	0	0	0	0
1	1	1	2	2	5	1	1	1	1	0	0	1	3	1	1	0	1	1	1	1	0	1	0	0	0	0	0	0	0	0	0	0	0	0
1	1	1	3	4	5	1	1	1	1	0	0	1	2	1	0	0	1	1	1	1	0	1	0	0	0	0	0	0	0	0	0	0	0	0
0	1	1	3	2	2	1	1	0	1	0	0	1	1	1	1	0	1	1	1	1	1	1	0	0	0	0	0	0	0	0	0	0	0	0
1	1	1	2	2	2	1	1	0	1	0	0	1	2	1	0	0	1	1	1	0	0	1	0	0	0	0	0	0	0	0	0	0	0	0
1	1	1	2		2	1	1	0	1	0	0	1	2	1	1	0	1	1	1	1	1	1	0	0	0	0	0	0	0	0	0	0	0	0
1	1	1	2		2	1	1	1	0	0	0	1		1	0	0	0	1	1	1	1	1	0	0	0	0	0	0	0	0	0	0	0	0
1	1	1	3	2	2	1	3	0	1	0	0	1	1	1	0	0	1	1	1	1	1	1	0	0	0	0	0	0	0	0	0	0	0	0
1	1	1	2	2	2	1	1	0	1	0	0	2	3	3	1	0	1	1	1	1	1	1	0	1	0	0	0	0	0	0	0	0	0	1
0	1	1	3	1	2	1	3	0	1	0	0	2	2	4	1	0	1	1	1	1	1	0	0	0	0	0	0	0	0	0	0	0	0	1
1	2	1	3	2	2	1	1	0	1	0	0	1	1	1	1	0	0	0	0	1	0	1	0	0	0	0	0	0	0	0	0	0	0	0
1	1	1	4	2	1	1	1	1	1	0	0	2	1	2	1	0	1	1	1	1	1	0	0	0	0	0	0	0	0	0	0	0	0	1
1	1	1	3	2	2	1	1	0	1	0	0	1	2	2	1	0	1	1	1	1	1	1	0	0	0	0	0	0	0	0	0	0	0	0
1	1	3	3	2	3	1	1	0	1	0	0	2	4	5	0	0	1	1	1	1	0	1	0	0	0	0	0	0	0	0	0	0	0	0
1	1	3	3	2	3	1	3	0	1	0	0	2	2	2	1	0	1	1	1	1	1	1	0	0	0	0	0	0	0	0	0	0	0	0
0	1	1	4	3	2	1	1	0	1	0	0	1	1	2	1	1	1	1	1	1	1	1	0	0	0	0	0	0	0	0	0	0	0	0
1	1	1	2	2	4	1	1	1	0	0	0	2	2	3	1	1	1	1	1	1	1	1	0	0	0	0	0	0	0	0	0	0	0	0
1	1	1	3	2	2	1	1	0	1	0	0	1	1	1	0	0	1	1	1	1	1	1	1	0	0	0	0	0	0	0	0	0	0	0
0	1	4	2	3	2	1	2	1	0	0	0	1	2	4	1	0	1	1	1	0	1	1	0	0	0	0	0	0	0	0	0	0	0	0
0	1	1	2	1	3	1	1	1	1	0	0	1	2	2	1	0	1	1	1	1	0	1	0	0	0	0	0	0	0	0	0	0	0	0
0	1	1	2	2	2	1	3	1	0	0	0	2	3	3	1	0	1	1	1	0	1	1	0	0	0	0	0	0	0	0	0	0	0	0
1	1	1	3	3	2	1	3	0	1	0	0	1	3	3	1	0	1	1	1	1	0	1	0	0	0	0	0	0	0	0	0	0	0	0
1	1	1	2	2	2	1	1	0	1	0	0	2	2	2	1	0	1	1	1	0	0	1	0	0	0	0	0	0	0	0	0	0	0	0
1	1	1	3	2	2	1	1	0	1	0	0	1	4	3	1	0	1	1	1	1	1	1	0	0	0	0	0	0	0	0	0	0	0	0
1	2	2			2	1	2	1	0	0	0	1	3	4	1	0	1	1	0	1	0	1	0	0	0	0	0	0	0	0	0	0	0	0
0	1	1	3	2	5	1	1	0	1	0	0	1	2	2	0	0	1	0	1	1	1	1	0	0	0	0	0	0	0	0	0	0	0	0
0	1	1	3	1	2	1	1	0	1	0	0	1	1	1	1	1	1	1	1	1	1	1	0	0	0	0	0	0	0	0	0	0	0	0
0	1	1		2	2	1	1	0	1	0	0	1	1	1	1	1	1	1	1	1	0	1	0	0	0	0	0	0	0	0	0	0	0	0
1	1	1	3	2	4	1	1	0	1	0	0	1	2	1	1	0	1	1	1	1	0	1	0	0	0	0	0	0	0	0	0	0	0	0
1	1	1	3	3	2	1	3	0	1	0	0	1	4	4	1	0	0	1	0	0	1	1	0	0	0	0	0	0	0	0	0	0	0	0
0	1	1	4	3	2	1	1	0	1	0	0	1	3	3	1	1	1	1	1	1	1	1	0	0	0	0	0	0	0	0	0	0	0	0
1	2	1	3	3	2	1	1	0	1	0	0	1	3	4	1	0	1	1	1	1	0	0	0	0	0	1	0	0	0	0	0	0	0	0
1	2	1	2				1	0	0	0	0		2	2	0	0	1	1	1	1	0	0	0	0	0	0	0	0	0	0	0	0	0	0
1	2	1	3	2	2	1	1	0	1	0	0	2	5	6	1	0	1	1	1	1	1	1	0	0	0	0	0	0	0	0	0	0	0	0
1	1	3	2	1	2	1	1	0	1	0	0	1	3	1	1	0	1	1	1	1	1	1	0	0	0	0	0	0	0	0	0	0	0	0
1	1	1	4	1	2	1	1	1	1	0	0	1	2	2	1	0	1	1	1	1	0	1	0	0	0	0	0	0	0	0	0	0	0	0
0	2	1	1	3		1	2	1	0	0	0	1	5	4	1	0	0	1	1	0	1	1	0	0	0	0	0	0	0	0	0	0	0	0
0	1		3	2	2	1	1	0	1	0	1	1	3	2	1	0	1	1	1	1	1	1	0	0	0	0	0	0	0	0	0	0	0	0
1	1	4	3	3	2	1	2	0	1	0	0	1	1	2	1	0	1	1	1	1	1	1	0	0	0	0	0	0	0	0	0	0	0	0
0	1	1	2	3	2	1		0	1	0	0	2	4	3	0	0	1	1	1	1	0	1	0	0	0	0	0	0	0	0	0	0	0	0
1	2	1	4	2	2	1	3	0	1	0	1	1	2	2	1	0	1	1	1	0	1	1	0	0	0	0	0	0	0	0	0	0	0	0
1	2	1	3	2	5	1	1	0	1	0	0	1	5	2	1	0	1	1	1	1	0	1	0	1	0	0	0	0	0	0	0	0	0	0
1	1	1	2	3	2	1	1	1	1	0	0	1	2	2	0	0	1	1	0	1	0	1	1	0	0	0	0	0	0	0	0	0	0	0
0	1	1	3	2	4	1	1	0	1	0	0	1	3	2	1	0	1	1	1	1	0	1	0	0	0	0	0	0	0	0	0	0	0	0
0	1	1	3	2	5	1	1	0	1	0	0	1	1	3	1	0	1	1	1	1	0	1	0	0	0	0	0	0	0	0	0	0	0	0
0	1	1	3	2	5	1	1	1	1	0	0	1	2	3	1	0	1	1	1	1	1	1	0	0	0	0	0	0	0	0	0	0	0	0
1	1	1	2	3	2	1	1	0	1	0	0		2	1	1	0	1	1	1	1	1	1	0	0	0	0	0	0	0	0	0	0	0	0
0	1	1	3	3	5	1	1	0	1	0	0	1	4	2	1	0	1	1	1	1	0	1	0	0	0	0	0	0	0	0	0	0	0	0
1	1	1	2	2	2	1	1	0	1	0	0	1	3	3	0	0	1	1	1	1	0	1	0	0	0	0	0	0	0	0	0	0	0	0
1	1	1	3		2	1	3	1	1	0	0	1	4	2	1	0	1	1	1	0	1	1	0	0	0	0	0	0	0	0	0	0	0	0
1	1	1	3	3	2	1	3	0	1	0	0	1	4	2	1	0	1	1	1	1	1	1	0	0	0	0	0	0	0	0	0	0	0	0
1		3	2	3	2	1	1	0	1	0	0	2	2	1	0	0	1	1	1	1	1	1	0	0	0	0	0	0	0	0	0	0	0	0
1	1	1	2	2	5	1	1	0	1	0	0	1	3	2	1	0	1	1	1	1	1	1	0	0	0	0	0	0	0	0	0	0	0	0
1	1	1	1	3	2	1	1	0	1	0	0	1	2	2	0	0	1	1	1	1	0	1	0	0	0	0	0	0	0	0	0	0	0	1
1	1	3	2	3	2	1	1	1	1	0	0	2	2	2	0	0	1	1	1	1	1	1	0	0	0	0	0	0	0	0	0	0	0	0
0	2	1	3	2	2	1	1	0	1	0	0	1	2	2	1	0	1	1	1	1	1	1	0	0	0	0	0	0	0	0	0	0	0	0
0	1	1	3	2	2	1	3	0	1	0	0	1	3	1	1	0	1	1	0	0	0	1	0	0	0	0	0	0	0	0	0	0	0	0
0	1	1	2	2	2	1	3	1	1	0	0	1	3	3	0	1	1	1	0	1	1	1	0	0	0	0	0	0	0	0	0	0	0	0
0	1	1	3	2	1			0	0	0	0				0	0	0	0	0	0	0	0	0	0	0	0	0	0	0	0	0	0	0	0
0	1	1	2	2	2	1	3	0	1	0	0	1	2	3	1	0	1	1	1	1	1	1	0	0	0	0	0	0	0	0	0	0	0	0
1	1	1	2	4	2	1	3	1	1	0	0	1	3	2	1	0	1	1	1	1	1	1	1	0	0	0	0	0	0	0	0	0	0	0
0	2	1	4	3	2	1	1	0	1	0	0	1	2	2	1	0	1	1	1	1	0	1	1	0	0	0	0	0	0	0	0	0	0	0
1	1	3	2	6	2	1	1	0	1	0	0	1	2	4	1	0	1	1	1	1	0	1	0	0	0	0	0	0	0	0	0	0	0	0
1	1	3	2	5	2	1	1	0	1	0	0	1	2	2	1	0	1	1	1	1	0	1	0	0	0	0	0	0	0	0	0	0	0	0
0	1	1	3	1	2	1	3	1	1	0	0	2	2	2	1	0	1	1	1	1	1	1	0	0	0	0	0	0	0	0	0	0	0	0
1	1	1	2	2	2	1	1	1	1	0	0	2	1	1	1	0	1	1	1	1	0	1	0	0	0	0	0	0	0	0	0	0	0	0
1	1	1	2	2	2	1	1	1	1	0	0	1	2	2	1	0	0	1	0	0	0	1	0	0	0	0	0	0	0	0	0	0	0	0
1	1	1	2	2	2	1	1	0	1	0	0	1	2	1	0	0	1	1	1	1	1	1	0	0	0	0	0	0	0	0	0	0	0	0
1	1	1	2	3	2	1	1	0	1	0	0	1	2	3	1	0	1	1	0	1	1	1	0	1	0	0	0	0	0	0	0	0	0	1
1	1	1	2	3	3	1	1	0	1	0	0	1	3	3	0	0	1	1	1	1	1	1	0	0	0	0	0	0	0	0	0	0	0	0
1	1	1	2	2	2	1	1	0	1	0	0	1	3	1	1	0	1	1	1	1	1	1	0	0	0	0	0	0	0	0	0	0	0	0
1	2	4	2	1	2	1	2	1	1	0	0	1	2	2	1	0	1	1	1	1	1	1	0	0	0	0	0	0	0	0	0	0	0	0
1	1	1	3	4	5	1	1	0	1	0	0	1	2	2	1	0	1	1	1	0	1	1	0	0	0	0	0	0	0	0	0	0	0	0
1	1	1	3	2	3	1	1	0	1	0	0	1	5	1	1	0	1	1	1	1	1	1	0	0	0	0	0	0	0	0	0	0	0	0
1	2	1	2	2	2	1	3	0	1	0	0	2	2	2	1	0	1	1	1	1	1	1	0	0	0	0	0	0	0	0	0	0	0	0
1		1	2	2	2	1		0	1	0	0	1		2	1	0	1	1	0	1	1	1	0	0	0	0	0	0	0	0	0	0	0	0
1	1	1	4	1	4	1	3	1	1	0	0	1	2	3	1	0	1	1	1	1	0	1	0	0	0	0	0	0	0	0	0	0	0	0
1	1	1	2	4	1			0	0	0	0				0	0	0	0	0	0	0	0	0	0	0	0	0	0	0	0	0	0	0	0
1	1	1	1	2	1			0	0	0	0				0	0	0	0	0	0	0	0	0	0	0	0	0	0	0	0	0	0	0	0
1	1	1	2	3	2	1	1	0	1	0	0	1	5	4	0	0	1	1	1	1	1	1	0	0	0	0	0	0	0	0	0	0	0	0
0	2	1	3	1	2	1	3	1	0	0	1	1	3	2	1	0	1	0	0	0	0	1	0	0	0	0	0	0	0	0	0	0	0	1
0	1	1	3	1	2	1	1	0	1	0	1	1	3	3	1	0	1	1	1	0	1	1	0	0	0	0	0	0	0	0	0	0	0	0
1	2		3	2	5	1	3	1	1	0	0	1	2	2	1	0	1	1	1	1	1	1	0	0	0	0	0	0	0	0	0	0	0	0
1	2	2	1	2	2	1	1	0	1	0	0	1	2	2	0	0	1	1	1	1	1	1	0	0	0	0	0	0	0	0	0	0	0	0
0	1	4	3	3	1			0	0	0	0				0	0	0	0	0	0	0	0	0	0	0	0	0	0	0	0	0	0	0	0
0	1	1	4	2		3	1	0	1	0	0	1	3	6	0	0	0	1	0	1	0	1	1	0	0	0	0	0	0	0	0	0	0	0
1	1	2	2	1	2	1	2	1	1	0	0	1	5	5	1	0	1	1	1	1	0	1	0	0	0	0	1	1	0	0	0	0	0	0
0	1		2	2	3	1	1	0	1	0	0	1	3	1	1	0	1	1	1	1	1	1	1	0	0	0	1	1	0	0	0	0	0	0
1	1	2	2	4		1	1	0	1	0	0	2	3	3	0	0	1	1	1	1	0	1	0	0	0	0	0	0	0	0	0	0	0	0
0	1	1	1	2	2	1	1	0	1	0	0	1	3	2	1	0	1	1	1	1	1	1	0	0	0	0	0	0	0	0	0	0	0	0
0	1		3	1	3	1	1	1	1	0	0	1	2	1	1	0	1	1	1	1	0	1	0	0	0	0	0	0	0	0	0	0	0	0
1	1		4	4	1			0	0	0	0				0	0	0	0	0	0	0	0	0	0	0	0	0	0	0	0	0	0	0	0
1	1	2	1			1	1	1	1	0	0	1	3	2	1	0	1	1	1	1	1	1	0	0	0	0	0	0	0	0	0	0	0	0
1	2	2	3	3		1	1	1	1	0	0		2	2	1	0	0	0	1	1	0	1	0	0	0	0	0	0	0	0	0	0	0	0
0	1	3	3	3	4	1	1	0	1	0	0	2	5	4	1	0	1	1	1	1	1	1	1	0	0	0	0	0	0	0	0	0	0	0
0	2	1	4	1	1	1	1	1	0	0	0	1	4	4	1	0	1	1	1	1	1	1	1	0	0	0	0	0	0	0	0	0	0	0
				1	2			0	0	0	0	2			1	0	1	1	0	1	1	1	0	0	0	0	0	0	0	0	0	0	0	1
0	1	1	3	3	3	1	1	1	0	0	0	1	4	4	1	0	0	0	1	1	1	1	0	0	0	0	0	0	1	0	0	0	0	1
0	1	1	3	1		1	3	0	1	0	0	1	4	4	0	0	1	1	1	1	1	1	0	0	0	0	0	0	0	0	0	0	0	0
1	2	1	2	1	2	1	3	1	1	0	0	1	3	3	1	0	1	1	1	1	0	1	1	0	0	0	0	0	0	0	0	0	0	0
0	1	1	3	2	5	1	1	1	0	0	0	2	4	2	1	0	1	1	1	1	0	1	0	0	0	0	0	0	0	0	0	0	0	1
0	1	1	3	1	4	1	1	1	1	0	0	2	3	1	0	0	1	1	1	1	0	1	0	0	0	0	0	0	0	0	0	0	0	0
0	2	1	3	2	2	1	1	0	1	0	0	1	3	2	1	0	1	1	1	1	0	1	0	0	0	0	0	0	0	0	0	0	0	0
0	1	2	3	1		1	3	1	1	0	0	1	4	4	0	0	1	0	1	1	0	1	0	0	0	1	0	1	0	0	0	0	0	0
0	1	1	3	4	2	1	3	1	1	0	0	1	2	3	1	0	1	1	1	1	0	1	0	0	0	0	0	0	0	0	0	0	0	0
0	2	1	3	2	1	3		0	0	0	0	1			1	0	1	1	1	1	1	0	0	0	0	0	0	0	0	0	0	0	0	0
1	1	1	2	2	2	1	1	0	1	0	0	1	4		1	0	0	0	1	1	0	1	0	0	0	0	0	0	0	0	0	0	0	0
1	1	1	2	1	2	1	1	1	1	0	0	2	2	2	1	0	1	0	1	1	0	1	0	0	0	0	0	0	0	0	0	0	0	0
0	2	1	3	2	2	1	1	1	1	0	0	1	3	4	1	0	1	1	1	1	0	1	0	0	0	0	0	0	0	0	0	0	0	0
0	1	1	3	1	2	1	1	1	1	0	0	2	2	2	1	0	1	1	1	1	0	1	1	0	0	0	0	0	0	0	0	0	0	0
1	1	1	2	2	2	1	1	0	1	0	0	1	3	2	0	0	1	1	1	1	1	1	0	0	0	0	0	0	0	0	0	0	0	0
1	1	1		2	2		1	1	0	0	0		3	2	0	0	1	1	1	1	1	1	0	0	0	0	0	0	0	0	0	0	0	0
0	1	1	3	1	2	1	1	1	0	0	0	1	1	1	1	0	1	1	1	1	1	1	0	0	0	0	0	0	0	0	0	0	0	0
1	1	1	2	2	1			0	0	0	0				0	0	0	0	0	0	0	0	0	0	0	0	0	0	0	0	0	0	0	0
1	1	2		3		2	3	1	1	0	0	1	1	4	1	0	1	1	1	1	0	1	0	0	0	0	0	0	0	0	0	0	0	0
1	1		1	2		1	1	0	1	0	0	1	2	2	1	0	1	1	1	1	1	1	0	0	0	0	0	0	0	0	0	0	0	0
0	1	1	2	2	2	1	1	1	0	0	0		3	2	1	0	0	1	1	1	0	1	0	0	0	0	0	0	0	0	0	0	0	0
1	1	1	1	1	2	1	1	1	1	0	0	2	3	2	0	0	1	1	1	1	1	1	0	0	0	0	0	0	0	0	0	0	0	0
1	1	1	2	3		3		1	0	0	0	1	5	4	1	0	1	1	1	1	0	1	0	0	0	0	0	0	0	0	0	0	0	0
0	1	1	3	2	1	1	1	0	1	0	0		2	2	1	0	1	1	1	0	0	1	0	0	0	0	0	0	0	0	0	0	0	1
1	2	1	1	2	4	1	1	0	1	0	0	1	2	6	1	0	1	1	1	1	0	0	1	0	0	0	0	0	0	0	0	0	0	0
1	2	1	2	1	2	1	1	1	1	0	0	1	4	3	1	1	1	1	1	1	1	1	0	0	0	0	0	0	0	0	0	0	0	0
1	1	1	2	6	2	1	1	0	1	0	0	1	2	1	0	0	1	0	1	1	0	1	0	0	0	0	0	0	0	0	0	0	0	0
1	1	3	1	3	3	1	1	1	1	0	0	2	3	3	1	0	1	1	1	1	1	1	0	0	0	0	0	0	0	0	0	0	0	0
1	1	1	2	3	2	1	1	0	1	0	0	1	4	4	1	0	1	1	1	1	1	1	0	0	0	0	0	0	0	0	0	0	0	0
1	1	1	2	3	2	1	1	0	1	0	0	1	2	3	1	0	1	1	1	0	1	1	0	0	0	0	0	0	0	0	0	0	0	0
1	1	1	3	3	2	1	1	0	1	0	0	1	2	2	0	0	1	1	1	0	0	1	0	0	0	0	0	0	0	0	0	0	0	0
1	1	1	2	3	3	1	3	0	1	0	0	1	3	3	0	0	1	1	1	0	0	0	0	0	0	0	0	0	0	0	0	0	0	1
1	1	1	2	3	2	1	1	0	1	0	0	1	3	3	0	0	1	1	1	1	0	1	0	0	0	0	0	0	0	0	0	0	0	0
1	1	1	2	2	2	1	1	0	1	0	0	1	3	3	1	0	1	1	1	1	1	1	0	0	0	0	0	0	0	0	0	0	0	0
0	1	1	3	2	4	1	1	0	1	0	0	1	2	3	1	0	1	0	1	1	1	1	1	0	0	0	0	0	0	0	0	0	0	0
1	1	3	3	2		1	1	1	0	0	0	2	1	1	1	0	1	1	1	1	0	1	0	0	0	0	0	0	0	0	0	0	0	0
1	1	1	3	1	2	1	3	1	1	0	0	1	3	2	1	0	1	1	1	1	0	1	0	0	0	0	0	0	0	0	0	0	0	0
1	1	1	3	2	2	1	1	1	1	0	0	1	3	3	1	0	1	1	1	1	1	0	0	0	0	0	0	0	0	0	0	0	0	1
1	1	1	2	4	2	1	3	1	0	0	0	1	3	2	0	0	1	1	1	1	0	1	0	0	0	0	0	0	0	0	0	0	0	0
1	1	1	3	2	2	1	1	0	1	0	0	1	3	3	1	0	1	1	1	1	0	1	0	0	0	0	0	0	0	0	0	0	0	0
0	1	1	3	1	2	3	1	1	1	0	0	1	4	5	1	0	1	1	1	1	0	1	1	1	0	0	0	0	0	1	0	0	0	0
1	1	1	2	2	2	1	3	1	1	0	0	1	5	2	0	0	1	1	1	1	0	1	0	0	0	0	0	0	0	0	0	0	0	0
1	1	1	4	2	2	1	1	0	1	0	0	1	3	3	0	0	1	1	1	1	1	1	0	0	0	0	0	0	0	0	0	0	0	0
0	1	1	3	2	6	1	1	1	0	0	0	1	3	2	1	0	1	1	1	1	0	1	0	1	0	0	1	0	0	0	0	0	1	0
0	1	1	2	2	4	1	1	0	1	0	0	1	3	2	0	0	1	1	1	1	1	1	0	0	0	0	0	0	0	0	0	0	0	0
0	1	1	2	2	2	1	3	1	1	0	0		4	2	0	0	1	1	1	1	0	1	0	0	0	0	0	0	0	0	0	0	0	1
1	1	1	3	2	5	1	1	0	1	0	0	1	3	2	0	0	1	1	1	1	0	1	0	0	0	0	0	0	0	0	0	0	0	1
0	2	1	2	2	2	2	1	0	1	0	0	2	2	2	1	0	1	0	0	1	0	1	0	0	0	0	0	0	0	0	0	0	0	0
1	2	4	1	5	2	1	2	1	0	0	0	1	4	4	0	0	0	1	1	0	1	1	0	0	0	0	0	0	0	0	0	0	0	0
1	1	3	3	3	2	1	1	0	1	0	0	1	3	4	0	0	1	1	1	1	1	1	0	0	0	0	0	0	0	0	0	0	0	0
1	1	3	2	3	2	1	1	0	1	0	0	1	3	1	0	0	1	1	1	1	0	1	0	0	0	0	0	0	0	0	0	0	0	0
0	2	1	1	4	2	1	1	0	1	0	0	1	4	4	1	0	1	1	1	1	1	1	0	0	0	0	0	0	0	0	0	0	0	0
1	1	1	3	1	2	1	1	0	1	0	0	1	3	1	1	0	1	1	0	1	1	1	0	0	0	0	0	0	0	0	0	0	0	0
1	1	1	3	2	3	1	1	0	1	0	0	1	2	3	0	0	1	1	1	1	0	1	0	1	0	0	0	0	0	0	0	0	0	0
1	1	1	3		1	1	1	0	1	0	0	1	2	2	1	0	0	1	1	1	1	1	0	0	0	0	0	0	0	0	0	0	0	0
1	1	3	3	2	2	1	1	0	1	0	0	2	2	2	0	0	1	1	1	1	1	1	0	0	0	0	0	0	0	0	0	0	0	0
1	1	1	3	3	2	1	1	0	1	0	0	1	2	1	0	0	1	1	1	1	0	1	0	0	0	0	0	0	0	0	0	0	0	0
1	1	1	2	3	2	1	1	0	1	0	0	2	2	3	0	0	1	1	0	1	0	1	0	0	0	0	0	0	0	0	0	0	0	0
1	1	1	3	5	1			0	0	0	0				0	0	0	0	0	0	0	0	0	0	0	0	0	0	0	0	0	0	0	0
1	1	1	3	2	2	1	1	0	1	0	0	2	3	2	0	0	1	1	1	1	0	1	0	0	0	0	0	0	0	0	0	0	0	0
1	1	4	3	2	2	1	1	1	1	0	0	1	3	2	1	0	1	1	1	1	0	0	0	0	0	0	0	0	0	0	0	0	0	1
1	1	1	2	3	1	1	1	0	1	0	0	1	2	2	0	0	1	1	1	1	0	1	0	0	0	0	0	0	0	0	0	0	0	0
0	2	1	3	1	1	1	1	0	1	0	0	1	4	3	1	0	1	1	1	1	0	1	0	0	0	0	0	0	0	0	0	0	0	0
1	1	1		5	1	1	1	0	1	0	0	1	2	1	1	0	1	1	1	1	0	1	0	0	0	0	0	0	0	0	0	0	0	0
1	2	1			2	1	3	0	1	0	0	1	2	1	1	0	1	1	1	1	0	1	0	0	0	0	0	0	0	0	0	0	0	0
1	1	1	2	3		1	1	0	1	0	0	1	3	5	1	0	1	0	0	1	1	1	0	0	0	0	0	0	0	0	0	0	0	0
1	1	1	3	4	2	1	1	0	1	0	0	1	4	3	1	0	0	1	1	0	1	1	0	0	0	0	1	0	0	0	0	0	0	0
0	1	1	2	2	2	1	1	0	1	0	0	1	3	2	1	0	1	1	1	1	1	1	0	0	0	0	0	0	0	0	0	0	0	0
1	1		2	2	2	1	1	0	1	0	0	1	2	2	1	0	1	0	0	0	0	1	0	0	0	0	0	0	0	0	0	0	0	0
1	1	1	3	2	2	1	3	0	1	0	0	1	3	2	0	0	1	1	1	1	0	1	0	0	0	0	0	0	0	0	0	0	0	0
1	1	1	3	1	2	1	1	0	1	0	0	1	2	2	1	0	1	1	1	1	1	1	0	0	0	0	0	0	0	0	0	0	0	0
1	1	1	4	2	4	1	1	1	0	0	0	1	1	2	1	0	1	1	1	1	1	1	0	0	0	0	0	0	0	0	0	0	0	0
	1	3	1	2	1	1		0	1	0	0	1	2	3	0	0	0	1	1	1	0	1	0	0	0	0	0	0	0	0	0	0	0	0
1	1	1	4	2	2	1	3	1	1	0	0	1	3	3	0	0	1	1	1	1	1	1	0	0	0	0	0	0	0	0	0	0	0	0
0	1	1			1			0	0	0	0				0	0	0	0	0	0	0	0	0	0	0	0	0	0	0	0	0	0	0	0
1	1	1	3	3	2	1	3	1	1	0	0	1	6	5	1	0	1	1	1	1	1	1	0	0	0	0	0	0	0	0	0	0	0	0
1	1	1	2	4	2	1	1	0	1	0	0	1	4	4	0	0	1	1	1	1	0	1	0	0	0	0	0	0	0	0	0	0	0	0
1	1	1	2	1	2	1	1	0	1	0	0	2	1	1	1	0	1	1	1	1	0	1	0	0	0	0	0	0	0	0	0	0	0	0
	2	1	3	1	3		2	0	0	0	0		3	2	0	0	0	1	0	0	0	1	0	0	0	0	0	0	0	0	0	0	0	0
